# Supplementary material for: Self-Assembly TiO2-Ti3C2Tx Ball–Plate Structure for Highly Efficient Electromagnetic Interference Shielding
Source: Materials (Basel). 2023 Dec 22;17(1):72. doi: 10.3390/ma17010072 (PMC10779825; doi:10.3390/ma17010072)
Supplement: Supplementary file 1 [file materials-17-00072-s001.zip]

Archive with 1 entries (1 files):
- materials-2778791-supplementary.pdf
